# Supplementary material for: Ischemic duration determines extent of cardiac remodeling, and both early and delayed reperfusion prevent fatal cardiac rupture: Model comparison
Source: PLoS One. 2025 Aug 22;20(8):e0328001. doi: 10.1371/journal.pone.0328001 (PMC12373173; doi:10.1371/journal.pone.0328001)
Supplement: S1 Data — (XLSX) [file pone.0328001.s005.xlsx]

## Sheet: Sheet1
	Housekeeping (18S) Ct value
	well-1	well-2	mean
Sham-1	13.948	14.0454	13.9967
Sham-2	12.9957	12.9305	12.9631
Sham-3	13.0008	13.1329	13.0668
Sham-4	12.9633	12.8952	12.9293
Sham-5	13.1719	13.087	13.1294
Sham-6	13.3169	13.2555	13.2862
1h IR-1	12.992	12.9607	12.9764
1h IR-2	13.6993	13.7096	13.7044
1h IR-3	12.8745	12.9391	12.9068
1h IR-4	12.4905	12.5849	12.5377
1h IR-5	12.727	12.7323	12.7296
4h IR-1	12.1929	12.3941	12.2935
4h IR-2	13.1129	12.7492	12.9311
4h IR-3	12.9258	12.9192	12.9225
4h IR-4	12.6185	12.5358	12.5771
4h IR-5	14.1369	14.2477	14.1923
12h IR-1	13.3596	13.1075	13.2336
12h IR-2	13.171	13.2843	13.2276
12h IR-3	13.1423	13.0896	13.1159
12h IR-4	13.5605	13.476	13.5182
12h IR-5	13.7304	14.0078	13.8691
24h IR-1	12.9751	13.2788	13.127
24h IR-2	13.8469	14.042	13.9444
24h IR-3	13.1232	13.3807	13.252
24h IR-4	12.9059	12.9146	12.9103
24h IR-5	13.0809	13.1574	13.1191
72h MI-1	12.2968	12.8673	12.5821
72h MI-2	13.4263	13.1292	13.2777
72h MI-3	13.4085	13.3458	13.3771
72h MI-4	13.0856	13.2529	13.1693
72h MI-5	13.2809	12.9574	13.1191
